# Supplementary material for: Resistance of Enterococcus spp. in Dust From Farm Animal Houses: A Retrospective Study
Source: Front Microbiol. 2018 Dec 13;9:3074. doi: 10.3389/fmicb.2018.03074 (PMC6300476; doi:10.3389/fmicb.2018.03074)
Supplement: Supplementary Table 1 — Origin, identification, and MIC values of isolates. [file Table_1.XLSX]

## Sheet: Tabelle1
Supplementary Table 1: Origin, identification and MIC values of isolates.
							Folate Pathway Inhibitors	Phenicols	Quinolones	Lipopeptides	Macrolides	Aminoglycosides	Aminoglycosides	Lincosamides	Oxazolidinones		Penicillins	Streptogramins	Aminoglycosides	Tetracyclines	Tigecyclines	Macrolides	Glycopeptides		No. of resistances to antimicrobial agents	No. of resistances to antimicrobial classes
Sample	Origin	Sampling date	Age of isolate [month]	Isolated from	MALDI-TOF result	log(score) values*	TMP/SMX**	CHL	CIP	DAP (only susceptible)	ERY	GEN	KAN	LIN	LZD	NIT	PEN	SYN	STR	TET	TGC (EUCAST)	TYLT	VAN							CLSI-2016 breakpoints		EUCAST2016 breakpoints
12-Isolate 1	swine	1981-08	412	BAA	Enterococcus faecium	2.30-3.00	<=0.25	16	>4	4	>8	<=128	<=128	>8	4	>64	>16	4	1024	>32	0.25	>32	2		8	7		CHL	Chloramphenicol	8	32	32	32
105-Isolate 1	swine	1984-08	376	BAA	Enterococcus faecium	2.30-3.00	<=0.25	8	0.5	8	8	<=128	256	>8	4	>64	2	4	<=512	<=1	0.12	8	1		3	3		CIP	Ciprofloxacin	1	4	4	4
105-Isolate 2	swine	1984-08	376	BAA	Enterococcus faecium	2.30-3.00	<=0.25	8	1	8	8	<=128	<=128	>8	4	>64	2	4	<=512	<=1	0.25	8	1		3	3		DAP	Daptomycin	4		4	4
304 -Isolate 3	swine	1988-08	328	BAA	Enterococcus faecium	2.00-2.29	<=0.25	16	>4	4	8	<=128	512	>8	4	>64	16	8	<=512	<=1	0.25	16	2		5	5		ERY	Erythromycin	0.5	8	4	4
304 -Isolate 5	swine	1988-08	328	BAA	Enterococcus faecium	2.00-2.29	<=0.25	16	4	8	>8	<=128	512	>8	4	>64	16	8	<=512	<=1	0.12	16	1		5	5		LZD	Linezolid	2	8	4	4
304 -Isolate 7	swine	1988-08	328	BAA	Enterococcus faecium	2.00-2.29	<=0.25	8	4	8	8	<=128	512	>8	4	>64	16	4	<=512	<=1	0.12	16	2		5	5		NIT	Nitrofurantoin	32	128	256	256	NIT range on CMV3AGPF is limited
304 -Isolate 8	swine	1988-08	328	BAA	Enterococcus faecium	2.00-2.29	1	8	4	8	8	<=128	512	>8	4	>64	16	8	<=512	<=1	0.12	16	1		5	5		PEN	Penicillin	8	16	4	8
325-Isolate 1	swine	1989-07	317	BAA	Enterococcus hirae	2.30-3.00	<=0.25	16	1	16	0.5	<=128	<=128	4	8	>64	<=0.25	1	<=512	2	0.12	8	2		1	1		SYN	Quinupristin/dalfopristin	1	4	1	4	SYN is only tested for E. faecium
410-Isolate 3	swine	1992-08	280	BAA	Enterococcus faecium	2.30-3.00	>4	16	1	2	>8	<=128	256	>8	4	>64	>16	16	<=512	>32	0.25	>32	1		7	6		TET	Tetracycline	4	16
429-Isolate 2	swine	1993-08	268	BAA	Enterococcus faecium	2.30-3.00	0.5	16	2	1	>8	<=128	<=128	>8	4	>64	>16	8	<=512	>32	0.25	>32	1		6	5		VAN	Vancomycin	4	32	4	4
89-BV-MH-Isolate 2	broiler	1994-02	262	BAACIP	Enterococcus faecium	2.30-3.00	<=0.25	16	>4	8	<=0.25	<=128	256	>8	4	>64	>16	16	<=512	<=1	0.12	8	2		4	4		TGC	Tigecycline			0.25	0.5
89-BV-MH-Isolate 3	broiler	1994-02	262	BAA	Enterococcus faecium	2.30-3.00	<=0.25	32	>4	16	>8	<=128	<=128	>8	4	>64	>16	32	>2048	>32	0.25	>32	2		9	8		TMP/SMX	Trimethoprim/Sulfamethoxazole			0.03	1	Trimethoprim/Sulfamethoxazole in the ratio 1:19. Breakpoints are expressed as the trimethoprim concentration
447-Isolate 1	swine	1994-05	259	BAA	Enterococcus hirae	2.30-3.00	<=0.25	16	1	16	>8	<=128	<=128	>8	4	64	4	8	<=512	<=1	0.06	>32	2		4	3
79-BV-MH-Isolate 1	broiler	1994-06	258	BAACIP	Enterococcus faecium	2.30-3.00	<=0.25	16	>4	16	>8	<=128	>1024	>8	4	>64	>16	>32	>2048	>32	0.25	>32	1		9	7
80-BV-MH-Isolate 1	broiler	1994-07	257	BAACIP	Enterococcus faecium	2.30-3.00	<=0.25	16	>4	8	>8	<=128	256	>8	4	>64	>16	16	>2048	>32	0.25	>32	1		8	7
81-BV-MH-Isolate 1	broiler	1994-08	256	BAACIP	Enterococcus faecium	2.30-3.00	<=0.25	16	>4	2	>8	<=128	512	>8	4	>64	16	>32	<=512	<=1	>0.5	>32	1		7	6
82-BV-MH-Isolate 1	broiler	1994-09	255	BAACIP	Enterococcus faecium	2.30-3.00	<=0.25	16	>4	8	>8	<=128	<=128	>8	4	>64	>16	>32	<=512	>32	0.25	>32	1		7	6
83-BV-MH-Isolate 1	broiler	1994-10	254	BAACIP	Enterococcus faecium	2.30-3.00	<=0.25	16	>4	8	>8	<=128	<=128	>8	4	>64	>16	8	>2048	>32	0.25	>32	2		8	7
481 -Isolate 1	swine	1995-07	245	BAA	Enterococcus faecium	2.30-3.00	0.5	16	2	4	>8	<=128	<=128	>8	4	>64	>16	16	<=512	>32	0.12	>32	1		6	5				NARMS2016 breakpoints		high-level resistance
511 -Isolate 3	swine	1996-07	233	BAA	Enterococcus faecium	2.30-3.00	0.5	16	2	1	>8	<=128	<=128	>8	4	>64	>16	8	<=512	>32	0.12	>32	1		6	5
517 -Isolate 3	swine	1997-07	221	BAA	Enterococcus hirae	2.30-3.00	0.5	16	1	8	>8	<=128	<=128	>8	4	>64	2	8	<=512	>32	0.12	>32	1		5	4
532-Isolate 1	swine	1998-07	209	BAA	Enterococcus hirae	2.30-3.00	<=0.25	16	1	16	<=0.25	<=128	<=128	>8	4	64	4	4	<=512	>32	0.25	8	2		3	3				S	R
542-Isolate 1	swine	1999-08	196	BAA	Enterococcus hirae	2.30-3.00	0.5	16	1	8	>8	<=128	<=128	>8	4	>64	2	8	<=512	8	0.12	>32	2		4	3		STR	Streptomycin		>1000
97-R-ME-Isolate 1	duck	2003-09	147	BAA	Enterococcus faecium	2.30-3.00	0.5	16	>4	8	8	<=128	<=128	<=1	4	>64	8	1	<=512	>32	0.25	4	2		3	3		GEN	Gentamicin		>500
102-R-P-Isolate 1	turkey	2004-01	143	BAA	Enterococcus faecium	2.30-3.00	<=0.25	32	4	16	>8	<=128	256	>8	4	>64	>16	32	<=512	>32	0.5	>32	2		8	7		KAN	Kanamycin		>=1024
102-R-P-Isolate 2	turkey	2004-01	143	BAACIP	Enterococcus faecium	2.30-3.00	<=0.25	>32	>4	16	>8	<=128	512	>8	4	>64	>16	8	>2048	>32	>0.5	>32	2		10	8		LIN	Lincomycin	<=2	>=8
47-R-MH-Isolate 4	broiler	2004-02	142	BAA	Enterococcus faecium	2.30-3.00	<=0.25	16	>4	16	>8	<=128	256	>8	4	>64	>16	8	<=512	>32	0.12	>32	2		7	6		TYLT	Tylosin (Tartrate/ Base)	<=8	>=32
48-R-MH-Isolate 1	broiler	2004-02	142	BAA	Enterococcus faecium	2.30-3.00	0.5	16	>4	16	>8	<=128	256	>8	4	>64	>16	8	<=512	>32	0.25	>32	2		7	6
103-R-P-Isolate 2	turkey	2004-05	139	BAACIP	Enterococcus faecium	2.30-3.00	<=0.25	>32	>4	8	>8	<=128	>1024	>8	4	>64	>16	8	>2048	>32	0.12	>32	2		10	8
51-R-MH-Isolate 3	broiler	2004-06	138	BAA	Enterococcus faecium	2.30-3.00	0.5	16	>4	8	>8	<=128	512	>8	4	>64	>16	8	<=512	>32	0.25	>32	2		7	6
58-R-MH-Isolate 3	broiler	2005-01	131	BAACIP	Enterococcus faecium	2.30-3.00	<=0.25	16	>4	>16	>8	<=128	>1024	>8	4	>64	>16	2	>2048	>32	0.25	>32	2		8	6
59-R-MH-Isolate 2	broiler	2005-01	131	BAACIP	Enterococcus faecium	2.30-3.00	<=0.25	16	>4	16	>8	<=128	>1024	>8	4	>64	>16	2	>2048	4	0.12	>32	2		7	5
2-R-S-Isolate 1	swine	2005-01	131	BAACIP	Enterococcus faecium	2.30-3.00	>4	16	>4	16	>8	<=128	512	>8	4	>64	>16	2	<=512	>32	0.12	>32	1		7	6
91-R-R-Isolate 3	cattle	2005-02	130	BAA	Enterococcus faecium	2.30-3.00	0.5	16	4	8	>8	<=128	>1024	>8	4	>64	16	1	<=512	>32	0.25	>32	1		7	6
3-R-S-Isolate 1	swine	2005-02	130	BAA	Enterococcus faecium	2.30-3.00	>4	32	>4	16	<=0.25	<=128	>1024	<=1	4	>64	>16	1	>2048	>32	0.12	4	1		7	6
3-R-S-Isolate 6	swine	2005-02	130	BAA	Enterococcus faecium	2.30-3.00	>4	32	>4	16	<=0.25	<=128	>1024	<=1	4	>64	>16	1	>2048	>32	0.5	2	1		7	6
4-R-S Isolate 3	swine	2005-03	129	BAACIP	Enterococcus faecium	2.30-3.00	>4	32	>4	8	>8	<=128	>1024	>8	4	>64	>16	4	>2048	>32	0.12	>32	1		11	9
60-R-MH Isolate 1	broiler	2005-03	129	BAACIP	Enterococcus faecium	2.30-3.00	<=0.25	16	>4	8	>8	<=128	>1024	>8	4	>64	>16	8	<=512	>32	0.5	>32	1		8	7
61-R-MH-Isolate 1	broiler	2005-03	129	BAACIP	Enterococcus faecium	2.30-3.00	<=0.25	16	>4	8	>8	<=128	>1024	>8	4	>64	>16	8	<=512	>32	0.5	>32	1		8	7
62-R-MH-Isolate 1	broiler	2005-04	128	BAACIP	Enterococcus faecium	2.30-3.00	<=0.25	16	>4	4	8	<=128	256	>8	4	>64	>16	8	<=512	>32	0.5	>32	2		7	6
69-R-LH-Isolate 1	laying hen	2005-04	128	BAACIP	Enterococcus faecium	2.30-3.00	<=0.25	16	>4	16	>8	<=128	256	>8	4	>64	>16	8	<=512	>32	0.25	>32	1		7	6
70-R-LH-Isolate 1	laying hen	2005-04	128	BAACIP	Enterococcus faecium	2.30-3.00	<=0.25	16	>4	8	<=0.25	<=128	256	>8	4	>64	2	2	<=512	<=1	0.25	2	1		2	2
71-R-LH-Isolate 1	laying hen	2005-04	128	BAACIP	Enterococcus faecium	2.30-3.00	<=0.25	16	>4	8	<=0.25	<=128	512	>8	4	>64	>16	2	<=512	<=1	0.12	4	1		3	3
5-R-S-Isolate 1	swine	2005-04	128	BAACIP	Enterococcus faecium	2.30-3.00	>4	32	>4	8	<=0.25	<=128	>1024	<=1	4	>64	>16	1	>2048	>32	0.12	2	1		7	6
6-R-S-Isolate 3	swine	2005-05	127	BAACIP	Enterococcus faecium	2.30-3.00	<=0.25	16	>4	8	8	<=128	512	4	4	>64	>16	2	>2048	>32	0.25	2	4		5	5
95-R-R-Isolate 2	cattle	2005-06	126	BAA	Enterococcus faecium	2.30-3.00	0.5	16	>4	16	0.5	<=128	256	>8	4	>64	>16	8	<=512	8	0.25	16	2		4	4
72-R-LH-Isolate 1	laying hen	2005-06	126	BAACIP	Enterococcus faecium	2.30-3.00	<=0.25	16	>4	8	0.5	<=128	256	>8	4	64	4	2	<=512	>32	0.25	2	2		3	3
73-R-LH-Isolate 1	laying hen	2005-06	126	BAACIP	Enterococcus faecium	2.30-3.00	<=0.25	16	>4	16	<=0.25	<=128	256	>8	4	>64	>16	4	<=512	>32	0.25	8	1		5	5
74-R-LH-Isolate1	laying hen	2005-06	126	BAACIP	Enterococcus faecium	2.30-3.00	<=0.25	16	>4	16	0.5	<=128	256	>8	4	>64	>16	4	<=512	<=1	0.12	4	1		4	4
64-R-MH-Isolate 1	broiler	2005-06	126	BAACIP	Enterococcus faecium	2.30-3.00	<=0.25	32	>4	8	8	<=128	>1024	>8	4	>64	>16	8	<=512	>32	0.5	16	2		8	8
65-R-MH-Isolate 1	broiler	2005-07	125	BAACIP	Enterococcus faecium	2.30-3.00	<=0.25	16	>4	4	8	<=128	>1024	>8	4	>64	>16	8	<=512	>32	0.25	4	2		7	7
96-R-R-Isolate 1	cattle	2005-08	124	BAA	Enterococcus faecium	2.30-3.00	<=0.25	16	>4	8	8	<=128	<=128	4	4	>64	4	1	<=512	>32	0.25	4	4		3	3
66-R-MH-Isolate 1	broiler	2005-09	123	BAACIP	Enterococcus faecium	2.30-3.00	<=0.25	16	>4	4	<=0.25	<=128	>1024	>8	4	>64	>16	8	<=512	>32	0.5	4	1		6	6
10-R-S-Isolate 4	swine	2005-09	123	BAACIP	Enterococcus faecium	2.30-3.00	>4	16	>4	8	4	<=128	<=128	>8	4	>64	8	4	<=512	<=1	0.5	8	1		4	4
75-R-LH-Isoalte 1	laying hen	2005-11	121	BAACIP	Enterococcus faecium	2.30-3.00	<=0.25	16	>4	8	<=0.25	<=128	256	>8	4	>64	>16	4	<=512	>32	0.5	8	1		5	5
76-R-LH-Isolate 1	laying hen	2005-11	121	BAACIP	Enterococcus faecium	2.30-3.00	<=0.25	16	>4	16	0.5	<=128	256	>8	4	>64	>16	1	<=512	>32	0.25	4	2		4	4
77-R-LH-Isolate 1	laying hen	2005-11	121	BAACIP	Enterococcus faecium	2.30-3.00	<=0.25	16	>4	16	<=0.25	<=128	256	>8	4	>64	>16	4	<=512	<=1	0.12	8	1		4	4
13-R-S-Isolate 3	swine	2005-12	120	BAACIP	Enterococcus faecium	2.30-3.00	<=0.25	16	>4	16	8	<=128	512	4	4	>64	>16	2	>2048	>32	0.25	4	4		5	5
67-R-MH-Isolate 1	broiler	2005-12	120	BAACIP	Enterococcus faecium	2.30-3.00	<=0.25	16	>4	4	<=0.25	<=128	>1024	>8	4	>64	>16	8	<=512	>32	0.25	4	1		6	6
68-R-MH-Isolate 1	broiler	2005-12	120	BAACIP	Enterococcus faecium	2.30-3.00	<=0.25	16	>4	4	<=0.25	<=128	256	>8	4	64	>16	4	<=512	<=1	0.12	8	1		4	4
16-E-MS-Isolate 1	swine	2009-03	81	BAA	Enterococcus faecium	2.30-3.00	<=0.25	16	1	8	>8	<=128	256	>8	4	>64	8	4	<=512	<=1	0.25	8	1		3	3
16-E-MS-Isolate 3	swine	2009-03	81	BAA	Enterococcus faecium	2.30-3.00	<=0.25	16	2	16	>8	<=128	1024	>8	4	>64	8	4	<=512	<=1	0.25	8	2		4	4
18-E-MS-Isolate 1	swine	2009-04	80	BAACIP	Enterococcus faecium	2.30-3.00	<=0.25	>32	>4	16	>8	<=128	>1024	>8	4	>64	>16	16	>2048	>32	0.25	>32	2		10	8
19-E-MS-Isolate 3	swine	2009-04	80	BAA	Enterococcus faecium	2.00-2.29	<=0.25	16	2	8	>8	<=128	256	>8	4	>64	8	4	<=512	<=1	0.25	8	2		3	3
24-E-MS-Isolate 1	swine	2009-05	79	BAA	Enterococcus faecium	2.30-3.00	1	16	4	8	<=0.25	<=128	256	>8	4	>64	4	8	<=512	<=1	0.5	8	2		3	3
25-E-MS-Isolate 1	swine	2009-06	78	BAA	Enterococcus faecium	2.30-3.00	0.5	16	>4	8	8	<=128	<=128	<=1	4	>64	8	1	<=512	<=1	0.12	2	1		2	2
B2015-9-28-Isolate 2	broiler	2015-09	3	BAA	Enterococcus faecium	2.30-3.00	<=0.25	16	>4	16	>8	<=128	>1024	>8	4	>64	>16	2	>2048	32	0.25	>32	2		8	6
B2015-9-28-Isolate 3	broiler	2015-09	3	BAA	Enterococcus casseliflavus	2.00-2.29	<=0.25	16	2	2	1	<=128	<=128	>8	4	32	4	8	<=512	32	0.25	8	1		3	3
B2015-9-28-Isolate 4	broiler	2015-09	3	BAA	Enterococcus faecium	2.30-3.00	>4	16	4	8	>8	<=128	<=128	>8	4	>64	8	2	<=512	<=1	0.12	>32	1		5	5
B2015-10-14a-Isolate 6	broiler	2015-10	2	BAA	Enterococcus faecium	2.30-3.00	0.5	>32	>4	16	>8	<=128	256	>8	4	>64	>16	8	>2048	<=1	0.12	>32	1		8	7
							** : "For Enterococcus spp., aminoglycosides (except for high-level resistance testing), cephalosporins, clindamycin, and trimethoprimsulfamethoxazole may appear active in vitro, but they are not effective clinically, and isolates should not be reported as susceptible."(CLSI 2016, Page 82)
						*2.30-3.00 Highly probable species identification
						2.00-2.29 Secure genus identification, probable species identification
						1.70-1.99 Probable genus identification
						0.00-1.69 Unreliable identification
